# Supplementary material for: High-Resolution Replication Profiles Define the Stochastic Nature of Genome Replication Initiation and Termination
Source: Cell Rep. 2013 Nov 7;5(4):1132–41. doi: 10.1016/j.celrep.2013.10.014 (PMC3898788; doi:10.1016/j.celrep.2013.10.014)
Supplement: Table S1. Replication Origin Properties Inferred from the Replication-Time-Course data — Each line corresponds to a replication origin and gives the following information: the chromosome (A), position (B), inferred median activation time (C), inferred width of the activation distribution (D), competence (E) and efficiency (F). In addition, the efficiency of each origin as inferred from the Okazaki fragment data (Smith and Whitehouse, 2012) is given (G). [file mmc2.xlsx]

## Sheet: Sheet1
Chromosome	Position	T1/2	Tw	p	Time-course efficiency	Okazaki efficiency
1	1221	5.95635	29.1905	0.234067	0.176196	NA			Notes
1	7454	46.7933	20.4439	0.783586	0.323857	0.0342872			T1/2	Median replication time (50th percentile)
1	31065	28.6596	15.9061	0.492839	0.32604	0.501592			Tw	Replication time difference between the 25th and 75th percentile
1	42035	31.2909	22.7487	0.393681	0.218097	0.298458			p	Competence
1	70375	27.4037	21.7485	0.944216	0.740703	0.374863
1	124475	23.7347	13.9581	0.826201	0.667999	0.31816			Time-course efficiency	Origin efficiency inferred from replication time-course data
1	137400	8.33693	27.7172	0.0419315	0.0300918	0			Okazaki efficiency	Origin efficiency inferred from Okazaki fragment data (Smith and Whitehouse, Nature. 2012 Mar 14;483(7390):434-8)
1	147606	25.3717	9.13811	0.143976	0.0712396	0.344302
1	160017	22.5708	18.1634	0.973693	0.609584	0.67679
1	176278	18.7795	12.4989	0.862829	0.669558	0.547147
1	198000	17.5949	2.52561	0.0971558	0.0925958	0.0486885
1	215257	26.7142	20.2208	0.518453	0.379406	0.0262499
2	363	39.5337	13.5839	0.522464	0.297759	NA
2	6625	4.96419	25.6354	0.0969823	0.071952	0.29797
2	29043	27.6215	18.852	0.744854	0.54079	0
2	63304	19.0662	8.8904	0.646233	0.615571	0.669628
2	93611	22.0683	10.8849	0.354444	0.315086	0.0740891
2	143442	26.3513	19.3374	0.759918	0.586387	0.225292
2	170174	31.7143	24.1606	0.723893	0.376993	0.283241
2	177703	31.8069	25.4462	0.126531	0.0540415	0
2	198314	24.8863	17.4295	0.917636	0.585352	0.597699
2	209625	32.1228	22.365	0.868857	0.312981	0.000441781
2	237762	15.5877	9.02097	0.792814	0.694864	0.513173
2	255013	24.9689	22.873	0.916267	0.50125	0.510802
2	283464	22.925	27.8294	0.146564	0.0977897	0.0518954
2	326217	27.1654	20.0438	0.916459	0.765761	0.549669
2	378814	26.9637	19.8138	0.592036	0.385824	0.117505
2	389807	18.0271	7.55348	0.267214	0.230706	0
2	407948	34.8444	27.0756	0.941094	0.391047	0.584421
2	417887	25.2669	15.4361	0.720357	0.48822	0.0599421
2	441278	9.44699	17.7894	0.0471726	0.0397569	0
2	486785	19.9821	10.1155	0.791837	0.76048	0.673414
2	517305	22.38	10.2456	0.233615	0.192093	0.0703615
2	539418	18.3388	11.1235	0.378704	0.355591	0.320873
2	591569	18.5753	10.2143	0.497467	0.446851	0.198381
2	612235	32.3319	11.1701	0.981662	0.255222	0
2	622760	21.2722	15.1195	0.94767	0.69972	0.528697
2	632090	29.1283	12.7768	0.747037	0.300893	0.202213
2	676307	21.9239	21.157	0.149747	0.116919	0.0236219
2	706048	20.8307	8.12327	0.533641	0.478544	0.360561
2	720820	19.6286	7.00701	0.286466	0.248667	0.192942
2	741657	28.2181	20.1165	0.861349	0.520538	0.525814
2	757506	30.9973	22.1045	0.655386	0.319333	0.312362
2	774133	27.5495	19.6436	0.689233	0.430913	0
2	794469	39.816	21.3775	0.284484	0.08389	0.175505
2	802000	28.1188	20.6458	0.817026	0.588448	0.305944
3	1194	47.9548	9.19523	0.110202	0.0334723	NA
3	13852	43.643	1.51131	0.633998	0.18394	0.0246079
3	30428	8.11033	29.2222	0.0682626	0.0483124	0.0849801
3	39432	16.2378	6.6646	0.628336	0.590598	0.668536
3	74567	14.5006	8.75811	0.807059	0.776765	0.541039
3	109033	17.5676	7.4788	0.376196	0.344517	0.554268
3	114624	31.0834	26.6146	0.104768	0.0444791	0.0744089
3	132150	21.817	14.9167	0.663655	0.54251	0.522887
3	166917	18.1581	5.66859	0.415557	0.409472	0.42841
3	195933	22.2573	14.2317	0.236647	0.157007	0.178726
3	205705	25.6445	17.1785	0.736326	0.400461	0
3	224930	17.4523	11.9007	0.939622	0.837005	0.717919
3	272966	22.4159	13.2747	0.52787	0.464769	0.411861
3	293776	29.6137	26.7136	0.273098	0.179005	0.277309
3	316000	23.1442	10.182	0.262779	0.246807	NA
4	765	25.9882	7.96768	0.691463	0.565837	NA
4	9324	41.9417	8.22686	0.134647	0.0269081	0.0582599
4	15616	26.4963	28.6959	0.217347	0.126347	0.221675
4	21764	12.9027	18.3233	0.173695	0.141229	0
4	46000	30.0596	15.9437	0.94019	0.667634	0.610145
4	86061	42.9028	28.6844	0.606318	0.189015	0.219565
4	100868	21.7059	18.707	0.623003	0.470593	0
4	123760	27.2451	14.1241	0.847683	0.512218	0.679224
4	137627	16.6748	9.85655	0.324277	0.285674	0.0383394
4	157990	3.25509	4.58525	0.0253217	0.0247812	0.11373
4	212545	29.5497	23.6409	0.945672	0.558135	0.547542
4	236000	20.5995	16.6325	0.838698	0.681357	0.16413
4	253914	29.9722	7.75781	0.349136	0.183043	0.285779
4	316915	24.3647	19.2038	0.470142	0.288641	0.107691
4	329689	21.9365	9.31258	0.836576	0.660398	0.594393
4	351320	7.17173	21.3648	0.157183	0.12455	0
4	408191	20.703	12.2843	0.469576	0.374032	0.324576
4	435222	20.7849	8.09302	0.699776	0.413634	0.58993
4	443883	21.4905	27.264	0.927875	0.55245	0.0271697
4	462565	19.4968	27.1103	0.18332	0.108481	0.44604
4	483969	16.8337	4.19103	0.565046	0.536442	0.240605
4	505457	20.8379	9.64679	0.674654	0.562169	0.428453
4	555343	17.2337	10.0797	0.989244	0.923753	0.610974
4	567614	31.2064	25.7512	0.369938	0.125633	0.0914885
4	629371	31.7754	28.3578	0.957925	0.587147	0.276544
4	639984	34.6259	22.7039	0.817069	0.414818	0.51347
4	703002	21.481	13.8235	0.758185	0.700879	0.555211
4	750891	20.4307	9.05346	0.697291	0.675498	0.44045
4	806157	18.6402	11.078	0.481557	0.460781	0.535839
4	845095	28.4031	21.1818	0.501589	0.358728	0.0140337
4	904240	15.9789	16.164	0.96553	0.717175	0.0412616
4	913905	21.3407	5.03797	0.925369	0.400628	0.527634
4	921806	21.5721	9.11632	0.495978	0.242534	0.186075
4	943479	36.1141	22.8223	0.11842	0.0418578	0
4	1019109	25.2775	11.322	0.987844	0.645479	0.506632
4	1033626	16.1357	24.5324	0.595001	0.433607	0.018443
4	1057952	29.5874	13.2266	0.855977	0.50582	0.533235
4	1110076	27.7114	20.0325	0.849449	0.628632	0.0882446
4	1159375	18.662	19.116	0.790709	0.478094	0.291131
4	1166110	19.2007	6.96704	0.968515	0.644143	0.371529
4	1240984	27.5127	14.3241	0.968829	0.82043	0.503729
4	1276326	27.1883	11.4962	0.906443	0.65144	0.351888
4	1302699	20.0158	9.66025	0.75157	0.704104	0.551325
4	1353581	23.5164	15.7399	0.771693	0.646841	0.633049
4	1382383	24.165	7.29123	0.607746	0.505699	0.023076
4	1404395	22.3676	9.97874	0.545684	0.489301	0.532584
4	1448113	22.8596	8.06633	0.774027	0.633363	0.122064
4	1462005	19.0736	18.4381	0.375319	0.278008	0.54461
4	1487027	24.1319	12.9134	0.585729	0.45388	0.0753868
4	1502923	25.2917	17.7424	0.0800315	0.0517316	0.276663
4	1524225	18.0051	7.16111	0.397141	0.390087	NA
5	5607	40.1823	26.7553	0.745957	0.455669	NA
5	18045	31.9816	28.9432	0.152063	0.0914351	0
5	59399	19.6204	10.9495	0.890691	0.797954	0.566494
5	94097	17.2505	9.3472	0.961434	0.913874	0.620511
5	109510	40.0157	5.44318	0.224594	0.0147333	0.00479451
5	145660	19.6512	6.61291	0.623969	0.582663	0.558367
5	173755	18.7794	10.7867	0.969878	0.8899	0.538286
5	192709	39.4287	3.29207	0.128835	0.00939387	0.0378786
5	212505	26.8156	17.1	0.960873	0.727278	0.194467
5	256066	23.0017	13.953	0.427384	0.347072	0.0995113
5	277241	23.0586	10.0739	0.421687	0.299694	0.0141946
5	287627	26.3212	18.275	0.800542	0.501512	0.455454
5	316675	22.5238	16.0865	0.897422	0.706704	0.262446
5	353627	20.327	12.3675	0.921693	0.832855	0.617901
5	406848	19.9773	11.1612	0.94922	0.881139	0.511758
5	440812	26.137	20.7766	0.767117	0.559543	0.518331
5	498880	27.7409	14.6785	0.932426	0.757786	0.536643
5	520896	30.8507	23.0288	0.632711	0.391671	0.133736
5	549684	30.0717	20.7703	0.557524	0.371784	0.335471
5	569552	21.305	6.9323	0.422069	0.402771	0.47458
6	5795	35.0366	24.6528	0.106316	0.0676515	NA
6	12601	48.2677	4.07152	0.0741751	0.0260193	0
6	19754	28.7979	15.3574	0.460507	0.359615	0.166131
6	32860	20.7987	10.4893	0.281839	0.256245	0.235894
6	68780	25.8027	14.9124	0.755219	0.658624	0.326862
6	104576	36.561	29.7127	0.237096	0.0917744	0.0506722
6	118792	26.9612	23.9509	0.938093	0.55609	0.464948
6	127906	19.365	4.54233	0.383276	0.298832	0.0430249
6	136030	36.2767	26.2517	0.767544	0.246644	0.428142
6	167824	20.2874	13.4623	0.931892	0.755578	0.506688
6	199438	15.3775	8.93689	0.977484	0.93633	0.665036
6	216518	49.0724	1.2338	0.152893	0.00268104	0.148764
6	254949	26.1925	22.4888	0.311423	0.25286	0.0690494
7	400	18.9357	21.196	0.360739	0.295519	NA
7	7525	35.5062	6.14366	0.203513	0.0924574	0.0348194
7	17870	33.2508	19.7256	0.545336	0.29393	0.532356
7	32936	21.6344	14.4916	0.331917	0.265223	0.172425
7	64403	30.0013	27.0514	0.919434	0.633268	0.572988
7	114904	21.7364	16.4545	0.902922	0.802611	0.391757
7	163313	23.7287	12.0541	0.83719	0.666488	0.51537
7	171395	35.779	14.2409	0.544182	0.140141	0.0439188
7	187395	28.5936	24.661	0.698394	0.393901	0.0691788
7	204038	32.8392	26.1858	0.876776	0.465627	0.476217
7	231946	20.0116	7.22984	0.136063	0.121626	0.0188589
7	241206	13.008	28.1051	0.127559	0.0979957	0
7	269779	43.049	22.1671	0.685005	0.166275	0.0312831
7	275092	45.5168	25.5434	0.968403	0.203246	0.180672
7	287482	24.081	18.8121	0.940462	0.736513	0.583162
7	318237	40.7428	29.2912	0.711489	0.288845	0.0631868
7	352806	25.9853	17.7456	0.916999	0.716693	0.190854
7	388775	20.5614	8.46987	0.830275	0.77292	0.531368
7	421217	21.7473	11.1883	0.913462	0.825403	0.61936
7	485046	16.8899	7.82852	0.809046	0.771071	0.627027
7	508853	19.3455	11.3119	0.556561	0.463994	0.588461
7	552950	33.1273	6.77821	0.0957956	0.0329967	0
7	568614	22.4145	15.2649	0.967376	0.750691	0.274446
7	575731	39.7546	23.5981	0.837729	0.186158	0.137964
7	594852	16.0786	21.511	0.296841	0.229168	0.0285361
7	607397	43.9125	2.21028	0.339654	0.054243	0.0532107
7	621380	11.0512	5.13949	0.0485479	0.0479357	0.0456665
7	653851	19.5283	10.3999	0.691155	0.603398	0.0376407
7	659931	31.9788	16.4284	0.783488	0.334957	0.612137
7	715414	21.3856	14.9588	0.866944	0.802675	0.620125
7	778091	22.1529	14.9011	0.985289	0.851112	0.634134
7	795067	20.4652	19.4978	0.190161	0.130362	0
7	834614	17.1742	6.31959	0.866935	0.859734	0.604383
7	847105	33.2035	1.34282	0.110054	0.0167308	0.0364415
7	888474	17.6026	10.778	0.838006	0.785675	0.608519
7	916922	20.5208	15.1068	0.394149	0.31718	0.0412942
7	977854	21.6756	9.35499	0.673053	0.60821	0.328361
7	1001250	27.4224	21.2782	0.79498	0.572961	0.507691
7	1063484	33.9172	17.467	0.83117	0.5797	0.484214
7	1073825	46.6235	21.972	0.34017	0.110834	0
7	1083647	17.1759	23.0318	0.322854	0.268321	0.594651
8	634	18.0466	13.9329	0.294564	0.271493	NA
8	6660	48.5271	19.3398	0.960172	0.343986	0
8	46000	27.4092	22.9317	0.386153	0.215813	0.324599
8	57911	39.3771	25.9626	0.978084	0.244888	0.079714
8	64372	21.111	10.8795	0.797704	0.636668	0.424372
8	88462	20.7526	12.8393	0.232958	0.177898	0.131922
8	94976	41.0015	25.081	0.325672	0.0763741	0.125832
8	111335	32.8639	29.2881	0.261968	0.0875809	0.0956186
8	116470	20.8839	12.2664	0.684626	0.474386	0.471399
8	133469	15.7695	6.48351	0.638301	0.592417	0.433093
8	140803	30.0733	7.31099	0.874024	0.240662	0.0429547
8	168652	23.8383	11.567	0.702061	0.562782	0.191277
8	197917	5.80647	12.7244	0.112691	0.100804	0
8	213520	15.2	5.54538	0.0336028	0.0313603	0.113594
8	245844	25.611	15.5437	0.980203	0.834391	0.599747
8	297179	19.6499	12.5706	0.953409	0.908223	0.652036
8	359699	21.3874	10.8883	0.778817	0.699421	0.36435
8	381155	39.131	28.252	0.748594	0.233688	0
8	392270	20.1333	9.42647	0.530415	0.461723	0.409469
8	406260	44.3345	28.4479	0.896597	0.240207	0
8	447736	20.8906	12.7418	0.983441	0.89128	0.656255
8	474552	35.6952	24.0018	0.936871	0.378418	0.194363
8	501872	20.4363	10.2601	0.727687	0.657014	0.424439
8	520323	46.0398	28.7147	0.652603	0.144822	0.400255
8	535620	28.8842	24.97	0.797302	0.540186	0.243147
8	556000	38.3945	6.28586	0.299397	0.163454	0.134705
9	1212	25.3633	11.7401	0.290663	0.258766	NA
9	8271	33.8482	28.7088	0.0541373	0.0303243	0
9	17484	48.6528	5.31856	0.201212	0.0435968	0.149161
9	32212	24.1019	13.5076	0.671776	0.602362	0.374141
9	74012	19.8883	8.77161	0.4233	0.349791	0.265418
9	80308	28.2147	15.5881	0.78209	0.41284	0.0900962
9	105935	21.9717	14.4235	0.961936	0.790398	0.594403
9	136215	22.4781	10.4198	0.650419	0.560953	0.245578
9	163119	32.7857	21.3583	0.24865	0.112343	0
9	175195	26.3445	17.941	0.871792	0.627633	0.386194
9	190135	38.0191	10.5416	0.97593	0.204327	NA
9	214751	15.8712	7.8838	0.674387	0.642998	0.647972
9	226120	33.6399	13.0364	0.965031	0.245572	NA
9	246751	23.4018	15.5351	0.955432	0.743915	0.233972
9	310827	30.6601	25.955	0.861891	0.557296	0.335632
9	341975	27.0509	23.6129	0.961996	0.578693	0.488809
9	357275	26.4734	17.7906	0.953217	0.603908	0.526574
9	406625	13.869	5.08422	0.350583	0.316858	NA
9	411935	22.1491	11.3435	0.971023	0.660014	0.738225
9	433020	24.9365	14.0426	0.517441	0.347401	0.0424751
10	321	21.5983	25.1235	0.275107	0.21497	NA
10	7694	14.135	29.4366	0.125905	0.0951563	0.552992
10	16443	24.3374	3.79991	0.0664947	0.0533345	0.018563
10	23910	48.7468	26.775	0.961256	0.337229	0.173035
10	67708	24.2489	15.1719	0.939896	0.833787	0.445104
10	99578	44.8774	24.3768	0.289427	0.0681145	0.607933
10	113527	22.7052	12.3231	0.731745	0.661819	0.151628
10	161648	22.882	14.913	0.805774	0.678928	0.43441
10	204172	18.9435	13.1031	0.962602	0.844792	0.599355
10	228494	26.895	17.1733	0.754791	0.448599	0.331353
10	248950	23.4482	25.7422	0.165476	0.113366	0.0219362
10	298712	25.8883	17.0323	0.813011	0.678079	0.602753
10	337101	20.0571	11.0756	0.553615	0.494196	0.199065
10	354593	38.7941	17.73	0.341442	0.0729145	0
10	375249	16.8433	8.49099	0.820428	0.790062	0.562446
10	417011	18.0605	7.99592	0.817001	0.769153	0.555882
10	442453	22.2691	14.8158	0.399612	0.270562	0.589938
10	457035	25.0338	24.6077	0.599429	0.402711	0.00467914
10	502060	6.59388	29.6047	0.0110993	0.00825907	0.0831097
10	540357	21.3287	14.7316	0.986436	0.936016	0.605536
10	611067	21.9405	14.8402	0.983656	0.889487	0.624273
10	654189	20.441	11.1846	0.567572	0.482594	0.0264348
10	683573	21.2419	15.4933	0.982705	0.836374	0.645354
10	711714	40.7325	25.0958	0.320989	0.112009	0.0895739
10	729943	17.4862	10.7534	0.207446	0.195598	0
10	736849	47.6708	25.6489	0.246564	0.0965091	0.525035
11	1385	46.7033	29.8132	0.229474	0.0936328	NA
11	13502	20.5571	5.19121	0.196409	0.1929	0.111084
11	42337	40.0092	18.5882	0.843873	0.179982	0.000372296
11	55794	20.4597	11.5021	0.947345	0.85868	0.732761
11	98449	23.9434	12.2159	0.981388	0.80555	0.544501
11	114100	12.6836	7.46285	0.0973462	0.0919182	0.124754
11	145663	27.2302	11.5331	0.376231	0.188168	NA
11	153054	24.7737	16.9453	0.98579	0.741777	0.559279
11	198065	23.6329	14.9401	0.569545	0.407056	0.0494144
11	213233	24.5627	13.3923	0.817116	0.610638	0.337223
11	257615	24.5643	14.8667	0.983317	0.823268	0.539495
11	302240	21.7589	11.0737	0.938825	0.814387	0.257791
11	329964	23.609	12.8423	0.837177	0.669166	0.492965
11	388755	23.7751	13.8879	0.854724	0.707926	0.491977
11	416939	27.8218	19.5499	0.856728	0.507543	0.274832
11	446285	21.7665	12.7431	0.893752	0.646696	0.510287
11	456825	26.9254	10.5783	0.829761	0.385768	0.355253
11	462865	25.725	28.5608	0.289893	0.147219	0.00137132
11	518359	21.5245	9.9775	0.937343	0.860112	0.429962
11	530160	26.673	29.3227	0.204029	0.106575	0.123637
11	583037	29.4412	20.3326	0.970315	0.668401	0.342233
11	611991	27.4193	17.2163	0.936301	0.659964	0.688593
11	633190	34.3867	20.9909	0.580779	0.270794	0.023326
11	642479	24.8322	11.4289	0.360592	0.285126	0.281983
12	1050	4.89128	19.6244	0.130976	0.105567	NA
12	6550	41.5865	9.87014	0.967252	0.614544	NA
12	12307	21.3321	3.59027	0.0195764	0.0176851	0.233241
12	30627	37.1362	14.6547	0.65512	0.380371	0.177841
12	52035	24.8856	20.0458	0.444785	0.337487	0.0935304
12	76937	31.6899	20.6868	0.690824	0.365414	0.233623
12	91538	29.0753	23.7202	0.976947	0.644506	0.413675
12	139870	26.9462	23.6945	0.987	0.572649	0.462044
12	151168	19.8954	12.0704	0.667938	0.499632	0.0732858
12	156765	27.6889	10.5738	0.253489	0.106583	0.548591
12	222601	37.3102	13.2715	0.303954	0.0552238	0.112508
12	231301	18.4432	12.7752	0.969468	0.88587	0.561202
12	243744	31.5381	12.0636	0.580244	0.194892	0.0535563
12	289345	28.6952	21.4285	0.846783	0.683635	0.291428
12	343805	24.8369	14.9238	0.676499	0.475205	0.0662953
12	373278	16.1652	11.2663	0.988976	0.924071	0.608565
12	412783	20.842	10.7561	0.885358	0.791304	0.508057
12	450606	30.6316	27.5043	0.858728	0.507858	NA
12	458984	36.7158	28.3981	0.70697	0.308281	NA
12	494445	18.9688	6.29568	0.0747065	0.0651031	0
12	512993	18.7291	10.8618	0.957745	0.928717	0.613739
12	605036	12.9355	8.30511	0.875589	0.856772	0.582554
12	622898	31.9128	7.67941	0.98507	0.21804	0.0730753
12	645130	25.1484	14.9287	0.497584	0.313233	0
12	659948	23.2991	15.4394	0.793217	0.615907	0.481625
12	687494	8.78073	7.48278	0.0732682	0.0713925	0.136218
12	730680	24.0344	17.5979	0.933984	0.616976	0.388942
12	747008	21.9989	11.5494	0.989347	0.765686	0.248602
12	786253	40.6037	17.7589	0.378899	0.07667	0.0546639
12	794145	21.5847	13.0847	0.840246	0.724334	0.571616
12	822122	28.4606	20.9564	0.954297	0.668248	0.217435
12	888690	25.101	15.671	0.867791	0.768128	0.631371
12	929635	24.5372	11.833	0.867309	0.687318	0.416932
12	948133	28.9605	27.3713	0.813877	0.505965	0.384351
12	1007325	22.0498	10.0424	0.773245	0.653239	0.635608
12	1013903	34.9386	12.4724	0.77266	0.2056	0.0626775
12	1024087	29.3942	19.4249	0.735508	0.408994	0.190057
12	1043375	49.5121	22.5065	0.0387426	0.00720304	0.00402943
12	1061889	16.9887	14.1002	0.324511	0.294187	0.0127309
12	1071075	31.9693	8.48289	0.486625	0.352964	NA
13	642	43.162	25.7495	0.308841	0.17464	NA
13	8044	31.5656	9.54697	0.0512128	0.0365111	0.197688
13	31811	20.1238	9.98077	0.378977	0.34614	0.651191
13	40139	30.0956	19.9825	0.382727	0.24344	0
13	94340	22.5112	15.0226	0.872202	0.75922	0.533916
13	137424	21.6644	14.1855	0.843117	0.674907	0.521966
13	159063	27.3582	12.5568	0.875617	0.438229	0
13	183915	19.6691	14.2401	0.962196	0.822252	0.571515
13	227255	37.7243	29.1949	0.965332	0.418064	0.273953
13	263179	20.7798	17.5555	0.817936	0.588813	0.529787
13	269105	29.9083	8.06001	0.775413	0.218982	0
13	288400	20.0643	8.68591	0.793657	0.675174	0.551877
13	341760	7.4435	19.4827	0.0755118	0.0625484	0.0149731
13	371099	23.2419	9.6774	0.885873	0.831511	0.507149
13	421072	37.6926	28.7055	0.709604	0.280709	0.0497243
13	433099	21.6495	8.10654	0.661899	0.590411	0.50017
13	468323	23.3442	14.0755	0.584804	0.441418	0.328001
13	481935	29.0495	20.4933	0.387273	0.184945	0
13	503717	18.955	9.21435	0.771566	0.69308	0.42326
13	535719	20.8635	9.08555	0.982119	0.787538	0.460089
13	554571	23.1905	17.6556	0.561281	0.35095	0.434938
13	568613	6.05214	28.5059	0.0931435	0.0665382	0
13	611381	33.9865	21.3693	0.977703	0.478851	0.376771
13	634597	21.2954	16.8719	0.62705	0.448636	0.298695
13	649429	23.8334	13.0837	0.807747	0.570394	0.513908
13	688994	28.5139	25.2709	0.553224	0.392425	0.332943
13	758346	31.0105	29.5524	0.956045	0.568881	0.295525
13	772754	32.1779	19.7869	0.687721	0.310037	0.02339
13	805227	23.1108	4.69656	0.764871	0.409586	0.0637694
13	815454	18.7283	15.9804	0.928735	0.702257	0.636569
13	837495	30.4183	18.7409	0.748515	0.344975	0.0362339
13	865486	49.2252	5.81796	0.164761	0.00624535	0
13	878867	30.6401	18.2879	0.473879	0.26166	0.109994
13	897922	25.7874	18.252	0.984416	0.812339	0.625143
13	921000	47.585	1.92368	0.133162	0.0270775	0.0611294
14	1146	45.0631	22.8602	0.0338121	0.0174075	NA
14	8598	46.0007	5.15281	0.302515	0.147626	0.123337
14	15187	33.6478	29.2445	0.414731	0.28406	0
14	28583	31.6981	22.7868	0.0591158	0.0366204	0.197433
14	61746	28.9452	22.4052	0.871971	0.584344	0.473485
14	89665	22.4982	12.8455	0.787186	0.673308	0.601239
14	126735	37.7627	29.7972	0.668833	0.342017	0.369553
14	169685	27.6023	20.5984	0.854715	0.621714	0.596402
14	196173	31.1475	22.4727	0.965418	0.626432	0.538594
14	250383	25.5025	17.4583	0.693334	0.530054	0.309909
14	279992	23.015	11.0429	0.807252	0.690494	0.417512
14	322064	20.9471	10.6913	0.918829	0.779724	0.57887
14	343540	25.5565	24.7151	0.486298	0.268269	0.0444603
14	352753	33.335	22.0105	0.969961	0.437953	0.199369
14	412378	27.8787	20.6609	0.934329	0.727453	0.545398
14	449466	30.2685	21.6196	0.881141	0.616087	0.58534
14	499110	25.4344	16.8	0.875907	0.725116	0.272554
14	546084	28.9553	19.3498	0.910782	0.351774	0.38622
14	561245	17.2264	8.1103	0.973216	0.890877	0.501724
14	609582	23.7391	13.2805	0.969478	0.778533	0.495456
14	635781	26.3996	17.7038	0.726027	0.508902	0.572411
14	691605	23.6753	13.4074	0.784418	0.67195	0.339517
14	713665	23.6738	15.6101	0.357608	0.262393	0.194428
14	738766	35.2375	25.6801	0.809939	0.442056	0.481338
14	764251	26.0257	19.7567	0.521578	0.41585	0.398277
15	1335	20.4157	23.2443	0.0787861	0.0638467	NA
15	11217	29.9421	15.2966	0.137932	0.099905	0.100646
15	21448	28.4991	19.6907	0.298686	0.215145	0.0238139
15	35785	34.0243	21.6528	0.356052	0.19923	0.410618
15	72754	25.6447	20.9598	0.868658	0.581215	0
15	85320	31.364	17.9324	0.800117	0.340508	0.0967189
15	113964	22.0656	15.0231	0.903913	0.745961	0.595266
15	129552	45.4367	20.1736	0.072593	0.0100997	0
15	155217	28.3077	6.28018	0.34932	0.165319	0.0205899
15	167097	21.679	14.9636	0.915416	0.787843	0.509209
15	227799	22.5508	13.1322	0.960959	0.859516	0.647096
15	277654	19.3531	10.7493	0.981488	0.889202	0.615365
15	309216	19.7621	13.6882	0.538119	0.424078	0.344794
15	332100	32.9337	25.3572	0.518912	0.183407	0.0277866
15	337404	31.2743	18.582	0.972317	0.388634	0.400755
15	354315	24.7353	16.0687	0.968938	0.688431	0.0776223
15	436849	24.7319	16.4339	0.852804	0.610068	0.600603
15	445470	29.3157	23.3946	0.320472	0.140206	0
15	458675	39.2625	27.1643	0.421241	0.103369	0
15	464288	26.1762	19.8096	0.659914	0.376673	0.249834
15	494019	18.5094	9.34717	0.828256	0.77214	0.297676
15	520665	11.525	26.4232	0.0238432	0.0179804	0.0874483
15	566526	21.6888	10.5557	0.850881	0.780259	0.561172
15	600923	25.9872	20.3109	0.728853	0.499051	0.527857
15	617670	31.1988	17.8116	0.650056	0.354979	0.0393472
15	656754	26.4714	18.89	0.881241	0.632392	0.505728
15	681362	29.1629	20.5152	0.93945	0.622378	0.454877
15	729854	19.4475	8.73558	0.331702	0.316051	0.325044
15	766740	23.198	11.9291	0.920811	0.766867	0.621585
15	783454	22.5625	11.2621	0.453226	0.345902	0.28226
15	854982	20.4704	8.89126	0.710201	0.61077	0.513049
15	874312	22.9549	9.88057	0.902612	0.615555	0.202509
15	899585	17.7446	10.5496	0.766765	0.656555	0.0326254
15	908413	33.9907	19.4224	0.920171	0.27771	0.64388
15	981572	20.7086	13.0119	0.519627	0.462889	0.577445
15	998530	32.1794	16.0666	0.672256	0.3727	0.0741015
15	1023100	36.1428	25.0085	0.67481	0.303537	0
15	1055848	19.285	10.0349	0.847841	0.807555	0.688858
15	1071950	36.6315	3.55934	0.0563478	0.0122853	0
15	1081375	35.2563	21.862	0.480246	0.227926	0.735109
16	1087	15.8513	20.8358	0.259159	0.223725	NA
16	7609	49.8567	16.3298	0.368275	0.106873	0
16	12759	26.7596	11.5834	0.035383	0.0261857	0.0824729
16	18942	43.1765	9.25102	0.40726	0.141708	0
16	43094	19.9309	3.32431	0.177922	0.169562	0.314934
16	73161	20.3504	12.4977	0.859245	0.744584	0.56707
16	91367	23.9423	10.3598	0.3723	0.234859	0.22277
16	116635	23.3578	11.4606	0.757377	0.636107	0.507502
16	162570	25.4958	12.2495	0.85704	0.690543	0.468305
16	179235	18.263	5.77503	0.0888877	0.0790938	0
16	193105	12.2279	4.71148	0.0938813	0.0920966	0
16	211095	24.0228	13.6603	0.866451	0.713402	0.479347
16	261928	29.4082	21.539	0.983384	0.590857	0.20001
16	289594	18.2715	6.8901	0.65635	0.622532	0.595108
16	317570	43.8265	21.3529	0.984422	0.209095	0.158557
16	331876	23.2352	15.581	0.593202	0.477312	0.229189
16	384660	20.9913	9.64414	0.643153	0.559576	0.346495
16	416649	19.142	8.27193	0.946839	0.871158	0.58986
16	440243	27.076	21.2551	0.220647	0.107816	0.587941
16	455412	22.3397	14.002	0.644639	0.511036	0.165036
16	499705	31.5702	10.2096	0.308216	0.137809	0.0233119
16	511780	22.7185	14.2952	0.810129	0.693416	0.541334
16	553345	41.4617	24.056	0.982925	0.227615	0.150535
16	564555	22.2874	12.1298	0.8322	0.673362	0.499403
16	584262	29.0811	23.1248	0.476503	0.258871	0.111664
16	633993	21.1529	11.265	0.94743	0.894942	0.642062
16	684508	31.8878	16.2544	0.767588	0.332866	0.472164
16	695557	25.2799	12.4637	0.92477	0.688863	0.131686
16	728800	16.2894	28.4457	0.20836	0.154723	0
16	749218	36.4613	18.8759	0.139225	0.0463496	0.0305959
16	777037	17.9451	7.77468	0.867628	0.837915	0.607693
16	821731	22.7373	14.457	0.881753	0.686875	0.287791
16	842770	33.0415	22.2732	0.930472	0.415454	0.245737
16	863985	41.2386	15.075	0.965697	0.211778	0.0971267
16	880978	30.5296	26.7021	0.947947	0.613329	0.453277
16	933100	41.2433	10.4575	0.0317789	0.00844336	0.423468
16	942040	23.169	12.1534	0.773654	0.740603	0.00825007
									0	0	0
								0
